# Supplementary material for: The effect of a raw vs dry diet on serum biochemical, hematologic, blood iron, B12, and folate levels in Staffordshire Bull Terriers
Source: Vet Clin Pathol. 2020 Apr 23;49(2):258–69. doi: 10.1111/vcp.12852 (PMC7383997; doi:10.1111/vcp.12852)
Supplement: Supplementary file 1 — Supplementary Material [file VCP-49-258-s001.xlsx]

## Sheet: Info
1	Baseline visit
2	End visit
CortEnd	Glucocorticoid medication at the end visit
WBC	White bloos cell count
Eryt	Erythrocyte count
Hb	Hemoglobin
Hcr	Hematocrit
MCV	Mean cell volume
MCH	Mean cell hemoglobin
MCHC	Mean cell hemoglobin concentration
Tromb	Trombocytes
ALP	Alkaline phosphatase
ALT	Alanine aminotransferase
Alb	Albumin
Bilir	Bilirubin
Phos	Phosphate
Gluc	Glucose
K	Potassium
Na	Sodium
Ca	Calcium
Cholest	Cholesterol
Crea	Creatinine
Prot	Protein
FOL	Folate
NPHF	Non-processed high fat diet
HPHC	Heat-processed high carbohydrate diet
AD	Atopic dermatitis

## Sheet: Data
Dog ID	Diet	Diagnosis	PreDiet	Duration, days	Weight1	Weight2	Gender	Age	Cort2	WBC1	Eryt1	Hb1	Hcr1	MCV1	MCH1	MCHC1	Tromb1	ALP1	ALT1	Alb1	Bilir1	Phos1	Gluc1	K1	Na1	Ca1	Cholest1	Crea1	Prot1	Urea	WBC2	Eryt2	Hb2	Hcr2	MCV2	MCH2	MCHC2	Tromb2	ALP2	ALT2	Alb2	Bilir2	Phos2	Gluc2	K2	Na2	Ca2	Cholest2	Crea2
	1=NPHF 2=HPHC	1=AD 2=borderline 3=healthy	1=raw 2=dry 3=mixed				1=male 2=female		1=yes			g/L	%	fL	pg	g/L		U/I	U/I	g/L	μmol/L	mmol/L	mmol/L	mmol/L	mmol/L	mmol/L	mmol/L	μmol/L	g/L	mmol/L			g/L	%	fL	pg	g/L		U/I	U/I	g/L	μmol/L	mmol/L	mmol/L	mmol/L	mmol/L	mmol/L	mmol/L	μmol/L
3	1	2	1	188	13.3	13.3	2	6.5	0	5.43	7.18	170	50.2	70	23.7	338	363	61	50	31	5	0.78	5.4	4.2	149	2.73	4.3	70	59	10.6	7.68	6.83	160	46.4	67.9	23.5	345	382	62	45	30.4	2.5	1.07	4.7	4.2	149	2.41	4.7	77
4	1	3	1	188	15.3	15.3	1	2	0	7.78	7.03	158	47.5	67.6	22.5	333	372	38	56	31.2	4.5	1.04	5.6	4.2	148	2.69	5.5	81	53	10.9	7.12	7.13	160	46.7	65.4	22.5	343	427	40	50	31.4	2.5	1.04	5	4.7	150	2.47	5.7	81
6	2	1	2	116	17.6	16.9	1	6.5	1	8.58	6.8	165	50.1	73.7	24.2	329	346	161	56	31.4	1.9	0.95	5.2	4.2	145	2.58	7.4	81	55	4.8	10.97	5.47	139	40.7	74.3	25.4	342	320	220	28	33.6	2.5	1.5	5.4	4.1	151	2.68	7.5	68
10	2	1	2	161	15.8	15.7	2	6	0	6.79	6.37	145	46.3	72.6	22.8	313	506	183	55	28.3	2.6	1.04	5.3	4.2	144	2.66	6.3	68	52	3.7	5.52	7.58	179	56.7	74.7	23.6	315	545	171	77	33.6	2.6	1.04	5	4.6	151	2.6	10.5	90
11	2	1	1	158	14.8	15.5	2	4	0	8.41	6.83	157	47.8	70	23	328	221	77	35	33.5	2.4	0.44	5.8	3.6	149	2.64	5	81	56	4.2	8.28	6.4	155	47.2	73.7	24.1	328	203	75	29	33.8	4.9	0.86	5.8	3.8	150	2.56	7	76
16	2	1	1	160	23	23.2	1	3	1	8.48	7.19	167	52.1	72.5	23.3	321	366	41	46	33	2.9	0.88	6.2	4	146	2.69	4.8	85	57	3.4	6.56	7	167	50.6	72.2	23.8	330	249	131	51	32	2.6	1.1	6	4.1	149	2.56	6.8	90
21	2	2	1	147	19.4	19.5	1	5	0	7.85	6.87	165	48.1	70	24.1	344	285	91	85	30.6	2.6	0.8	6	4.1	149	2.63	5.6	106	59	4.6	10.07	6.68	164	48.3	72.2	24.6	340	230	158	70	33.4	2.7	0.84	5.3	4.2	148	2.47	7.7	110
22	2	1	1	129	26.8	26.8	1	7	0	8.23	7.89	183	54.7	69.3	23.2	334	324	90	52	33.1	1.4	1.09	5.4	4.6	147	2.8	6.3	84	63	5.6	6.35	7.12	172	51.1	71.8	24.1	336	243	136	68	31.5	3.1	0.86	5	4.4	150	2.68	8.4	83
23	1	1	2	165	18.5	18.3	1	1.5	0	7.64	7.43	169	54.5	73.4	22.7	310	379	69	45	32.9	5.2	1.37	5	4	145	2.77	7.7	99	56	6.4	7.06	7.49	167	49.5	66.2	22.3	337	402	43	37	33.9	2.7	1.02	5.9	4.3	150	2.65	7.6	93
26	1	1	1	136	16	16.8	1	8	0	6.15	7.97	173	51.4	64.5	21.8	337	369	52	69	29.9	2.9	0.76	5.7	4.4	148	2.64	6.3	93	57	5.1	4.23	8.55	189	56.1	65.6	22.1	337	359	53	98	32.2	2.4	0.67	5.4	4.5	149	2.56	6	104
27	1	2	1	125	15.6	15.7	2	5.5	0	6.39	7.37	185	54.3	73.7	25.2	342	301	107	46	33.1	3.5	0.86	5.8	4.2	147	2.71	8	77	61	3.9	6.04	8.38	195	58.4	69.7	23.2	333	373	37	43	35.2	2.9	0.6	5.8	4.5	151	2.73	6.5	91
29	1	1	3	173	22.9	22.9	1	10	0	8.15	5.91	135	44.1	74.6	22.9	307	273	201	52	29.8	3.7	1.2	6.3	4.6	145	2.67	6.1	82	56	6	10.17	7.46	164	48.1	64.5	22	341	441	109	37	32.5	2.8	1.12	5.1	4.5	152	2.69	5.5	93
31	2	1	2	145	14.7	14.8	2	4.5	0	7.1	7.04	165	51.8	73.6	23.5	319	360	64	60	30.3	3.2	1.18	4.4	4.3	149	2.61	7.1	82	59	5.2	6.28	6.63	160	48.7	73.5	24.1	328	215	61	59	31.6	4.7	1.34	5	4.1	150	2.53	9.8	78
32	1	1	2	145	11	10.7	2	3	0	10.76	7.91	191	58.8	74.3	24.2	326	348	97	51	32.2	3.2	0.65	5.4	4	149	2.71	6.7	95	59	5.1	7.73	7.48	192	56.4	75.5	25.7	341	391	50	40	35.1	5.3	0.98	5.3	4.2	150	2.68	6.3	98
33	2	1	2	141	14.4	15	2	3	0	6.73	7.45	175	55.2	74	23.5	317	278	100	36	33.4	3.7	0.83	5.7	4	146	2.74	5.1	88	59	4.7	6.65	7.06	177	52.8	74.8	25.1	335	361	113	30	34.3	4.2	1.3	5.3	4.1	150	2.68	6.2	83
34	1	1	2	132	21.3	21.3	1	1.5	0	13.87	6.6	154	44.9	68.1	23.4	343	337	136	52	29.7	2	1.46	4.9	4.8	148	2.66	7.9	90	53	5.1	9.45	7.32	174	50.8	69.4	23.7	342	321	46	56	36.5	2.4	1.13	4.9	4.7	149	2.74	7.9	94
35	1	1	2	140	17.1	15.7	2	1	0	13.25	7.3	161	48.8	66.9	22.1	330	385	78	42	28.5	2	1.42	5.9	4.3	149	2.72	9.8	80	55	4.6	10.28	7.92	176	50.9	64.3	22.3	347	398	24	45	32.1	2.8	1.09	5.8	4.1	151	2.7	6.9	97
37	1	2	1	132	16.5	17.4	2	4.5	0	13.12	7.22	160	47.5	65.9	22.2	337	393	82	27	31.4	1.9	0.9	6.6	4.4	150	2.7	8.2	86	55	6	8.14	7.09	156	45.8	64.5	22	341	480	41	41	31.8	2.2	0.87	5.3	4.6	147	2.57	7.2	86
39	1	1	1	136	15.1	15.5	2	6.5	0	6.01	8.47	190	56	66.1	22.4	338	429	48	34	33.1	3.5	0.77	5.7	4.3	147	2.61	7.1	79	56	4.6	5.31	8.45	193	55.9	66.1	22.9	346	412	44	26	33.8	3.1	0.71	5	4.5	149	2.56	6.2	86
40	1	1	2	126	17.1	18	2	5.5	0	8.58	7.18	164	47.1	65.6	22.8	348	375	115	51	33.4	1	1.17	6.2	4.4	148	2.7	7.9	79	62	4.6	7.01	7.46	177	55.2	73.9	23.8	321	416	37	44	36.3	4.1	1.42	5.3	4.4	150	2.68	7.9	83
42	2	1	2	129	19.7	19.6	1	1.5	0	13.55	7.85	173	56	71.3	22	308	260	47	76	30.5	3.3	1	5.5	4.2	150	2.75	5.4	92	69	5.4	11.82	7.55	171	52.2	69.1	22.6	327	343	55	73	33	2.1	1.08	5.4	4.2	151	2.86	6.9	97
45	1	3	2	123	21.6	21.6	1	3.5	0	9.97	6.97	164	48.9	70.2	23.5	334	392	127	36	33.6	2.3	1.19	5.5	4.4	150	2.71	9.2	88	59	5.8	9.9	7.39	179	51.2	69.3	24.3	350	459	38	37	35.4	1.9	0.8	5.9	4.6	149	2.62	6.5	100
46	1	1	2	148	21.5	21.5	1	3.5	1	10.63	8.5	190	59.2	69.6	22.4	322	229	188	51	32	4.1	0.92	5.1	4	143	2.83	4.9	87	63	4.5	9	9.35	193	56.1	60	20.7	344	326	57	37	34.8	2.4	0.71	5.4	4.1	151	2.81	4.5	103
47	2	2	3	146	17.6	17.5	1	3.5	0	13.49	7.11	160	49.5	69.5	22.5	324	302	48	42	36.5	4.6	0.59	5.3	3.8	144	2.8	6.6	95	59	3.3	9.16	7.22	161	49.8	69	22.4	324	255	118	46	35.5	3.6	0.99	5.2	4.3	147	2.68	8.3	83
49	2	3	2	121	18.4	19.6	2	7.5	0	7.62	6.97	154	49.7	71.3	22	309	653	70	79	34.8	3.4	0.91	4.6	4.7	149	2.87	8.1	75	63	5.2	11.14	7.55	171	51.1	67.7	22.6	334	343	133	68	36.2	3.5	1.19	5	4.6	149	2.71	11.8	87
50	2	1	2	127	21.4	22.1	1	8	0	12.87	6.75	151	47	69.6	22.4	322	350	153	65	32.7	3.6	1.07	5.4	4.5	148	2.65	10.2	75	59	4.9	6.73	6.7	154	46.5	69.4	23	331	542	59	94	37.6	2.7	1.05	5	4.4	149	2.89	8	84
55	2	2	3	147	16.8	17.7	2	13	0	2.49	6.91	145	43.7	63.2	20.9	331	397	31	49	30.3	2.6	0.98	5.3	5.1	145	2.61	5.9	78	53	3.8	3.15	7.83	182	52.1	66.5	23.2	349	424	56	106	29.9	2.5	1.16	4.8	5.3	150	2.62	6.6	75
58	1	3	2	155	15.5	15.4	2	6.5	0	5.61	6.63	154	48.2	72.8	23.3	320	271	151	46	30.7	5.5	0.93	4.8	4.2	148	2.71	5.9	86	57	3.3	5.1	7.64	187	55.1	72.2	24.5	339	313	41	65	33.7	2.9	1.27	5.4	4.4	152	2.57	7.1	105
59	1	3	1	140	16.8	15.6	1	3.5	0	6.11	7.85	176	53	67.6	22.4	332	480	54	50	34.3	3.1	1.04	5.7	4.7	148	2.72	3.6	102	56	4.5	5.64	7.6	175	53.1	69.9	23	329	561	69	47	33	3.4	1.08	4.6	4.7	148	2.56	4.3	95
60	1	3	3	117	23	20.8	1	10.5	0	7.51	7.01	151	46.2	65.9	21.6	328	503	143	153	30.4	1.4	0.92	5.7	4.6	151	2.6	6.7	94	55	3.7	5.98	7.68	170	51.2	66.6	22.2	333	478	71	128	33.8	2.5	1.39	4.9	4.8	151	2.64	7.2	97
61	1	3	2	103	23.3	23.2	1	6	0	8	8.03	202	62.2	77.5	25.2	325	331	108	85	33.1	5.4	0.99	5	4.4	147	2.7	6.1	103	59	5.6	7.9	7.92	194	55.7	70.3	24.5	348	357	54	53	37.5	3.6	0.61	5.1	4.3	150	2.8	5.1	105
62	2	3	3	102	14.3	15.7	2	5.5	0	7.84	7.18	166	47.4	66.1	23.1	349	413	49	45	31.3	2.3	0.62	6	3.9	150	2.76	7.3	78	57	5.4	7.2	6.87	163	48.3	70.3	23.8	339	367	91	51	33.6	3.5	0.61	5.7	4.5	148	2.71	11.7	77
65	1	2	3	146	13.4	14.1	2	3	0	12.65	6.95	171	51.8	74.5	24.6	330	567	31	26	30.5	3.1	0.88	5.5	4.1	148	2.66	8.8	95	59	3.8	7.88	6.09	152	46	75.5	24.9	330	479	30	21	29.7	4.3	0.91	5.1	4.1	147	2.55	7.1	99
[truncated: 8 more columns]
